# Supplementary material for: Primary multistep phosphorelay activation comprises both cytokinin and abiotic stress responses: insights from comparative analysis of Brassica type-A response regulators
Source: J Exp Bot. 2024 Aug 22;75(20):6346–68. doi: 10.1093/jxb/erae335 (PMC11523033; doi:10.1093/jxb/erae335)
Supplement: erae335_suppl_Supplementary_Tables_S1-S9 [file erae335_suppl_supplementary_tables_s1-s9.xlsx]

## Sheet: Table S1
Table S1. Gene and protein information on type-A response regulators from A. thaliana.
Gene name/ID	Transcript ID	NCBI Reference Sequence	Sequence name used in Kaltenegger et al. 2018	Domain	Chromosome location	Orientation	Transcript Length (bp)	AA length	Isoelectric point (PI)	Molecular weight (Da)
At1g59940 (ARR3)	At1g59940.1	NP_176202.1	ArathaRRA03_A	Rec	Chromosome 1: 22065617 - 22066973	-	1154	231	4.4228	25250
At1g10470 (ARR4)	At1g10470.3	NP_001321924.1	ArathaRRA04_A	Rec	Chromosome 1: 3,442,327-3,443,957	-	1193	245	4.4395	26778.4
At3g48100 (ARR5)	At3g48100.1	NP_190393.1	ArathaRRA06_A	Rec	Chromosome 3: 17,758,427-17,760,950	-	1450	184	5.8776	20879.3
At5g62920 (ARR6)	At5g62920.1	NP_201097.1	ArathaRRA05_A	Rec	Chromosome 5: 25,252,007-25,254,318	-	1459	186	6.8697	21238.8
At1g19050 (ARR7)	At1g19050.1	NP_173339.1	ArathaRRA01_A	Rec	Chromosome 1: 6,577,833-6,579,314	-	943	206	6.2657	22800.3
At2g41310 (ARR8)	At2g41310.1	NP_181663.1	ArathaRRA09_A	Rec	Chromosome 2: 17,221,840-17,224,880	+	2370	225	4.6146	25471.3
At3g57040 (ARR9)	At3g57040.1	NP_001325622.1	ArathaRRA11_A	Rec	Chromosome 3: 21,109,059-21,111,567	+	1625	234	4.9238	26088.9
At1g74890 (ARR15)	At1g74890.1	NP_177627.1	ArathaRRA02_A	Rec	Chromosome 1: 28,131,447-28,133,025	-	1079	206	5.8835	22400.5
At2g40670 (ARR16)	At2g40670.1	NP_181599.1	ArathaRRA08_A	Rec	Chromosome 2: 16,969,673-16,972,113	+	2073	164	6.8793	18268.3
At3g56380 (ARR17)	At3g56380.1	NP_567037.1	ArathaRRA07_A	Rec	Chromosome 3: 20,905,264-20,906,397	+	507	153	7.0235	16862.7

## Sheet: Table S2
Table S2. Gene and protein information for Brassica RRAs. Sequence names utilized in this study, as well as those from Kaltenegger et al. 2018, are indicated. Results of BLASTP analysis are included, along with the corresponding A. thaliana counterparts for each Brassica RRA.
Gene name/ID	Sequence name used in this study	Sequence name used in Kaltenegger et al. 2018	Arabidopsis thaliana counterpart	Alignment Score	E-value	% Identity with Arabidopsis counterpart	Domain	Chromosome location	Orientation	Transcript Length (bp)	AA length	Isoelectric point (PI)	Molecular weight (Da)
Brassica rapa
Bra027829	BrRRA3	BrarapRRA11	At1g59940 (ARR3)	802	9.2e-103	78.7	Rec	Chromosome A09: 9,041,294-9,042,272	+	681	226	4.5758	24993.8
Bra031714	BrRRA4a	BrarapRRA12	At1g10470 (ARR4)	734	4.5e-93	86.6	Rec	Chromosome A09: 35,099,583-35,100,793	+	786	261	4.3748	28525.5
Bra018439	BrRRA4b	BrarapRRA02	At1g10470 (ARR4)	722	2e-91	82.5	Rec	Chromosome A05: 8,229,767-8,230,847	+	756	251	4.311	27317.1
Bra019932	BrRRA4c	BrarapRRA07	At1g10470 (ARR4)	727	4.2e-92	81.3	Rec	Chromosome A06: 3,629,746-3,630,865	-	762	253	4.3974	27682.4
Bra033773	BrRRA5a	BrarapRRA10	At3g48100 (ARR5)	514	2.7e-63	95.1	Rec	Chromosome A01: 14,363,702-14,365,251	-	543	180	5.4013	20404.7
Bra018084	BrRRA5b	BrarapRRA06	At3g48100 (ARR5)	554	8e-69	93.3	Rec	Chromosome A06: 10,117,962-10,119,512	+	540	179	6.4881	20300.5
Bra010132	BrRRA6	BrarapRRA04	At5g62920 (ARR6)	786	8.2e-101	85.8	Rec	Chromosome A06: 19,614,591-19,616,039	-	573	190	6.4843	21550.2
Bra016526	BrRRA7a	BrarapRRA01	At1g19050 (ARR7)	757	3.6e-96	84.4	Rec	Chromosome A08: 18,882,275-18,883,377	+	624	207	5.7315	23048.4
Bra025708	BrRRA7b	BrarapRRA03	At1g19050 (ARR7)	779	3.4e-99	80.3	Rec	Chromosome A06: 7,405,386-7,406,551	-	642	213	5.443	23481
Bra000224	BrRRA8a	Brarap16	At2g41310 (ARR8)	443	1.3e-52	85	Rec	Chromosome A03: 10,000,127-10,001,362	+	651	216	4.6448	24274.7
Bra016943	BrRRA8b	Brarap17	At2g41310 (ARR8)	484	3.3e-58	83.3	Rec	Chromosome A04: 17,476,294-17,482,964	+	669	222	5.4446	25043.7
Bra004615	BrRRA8c	BrarapRRA21	At2g41310 (ARR8)	447	3.7e-53	83.2	Rec	Chromosome A05: 1,070,231-1,071,217	+	645	214	4.701	24191.8
Bra003265	BrRRA9a	Brarap20	At3g57040 (ARR9)	747	4.9e-94	78.8	Rec	Chromosome A07: 12,264,475-12,265,694	+	723	240	4.7856	26847.9
Bra007295	BrRRA9b	BrarapRRA13	At3g57040 (ARR9)	451	1.1e-53	76.5	Rec	Chromosome A09: 28,444,724-28,445,963	+	711	236	5.0807	26456.7
Bra014649	BrRRA9c	BrarapRRA22	At3g57040 (ARR9)	445	7.3e-53	74.8	Rec	Chromosome A04: 2,004,110-2,005,202	-	705	234	4.9344	25932.7
Bra015885	BrRRA15a	BrarapRRA09	At1g74890 (ARR15)	571	1.7e-70	90	Rec	Chromosome A07: 20,362,274-20,363,368	-	558	185	5.9809	20556
Bra003782	BrRRA15b	BrarapRRA08	At1g74890 (ARR15)	544	8.4e-67	77.8	Rec	Chromosome A07: 15,037,230-15,038,318	+	594	197	4.8492	21850.7
Bra000199	BrRRA16	BrarapRRA15	At2g40670 (ARR16)	633	1.3e-80	89	Rec	Chromosome A03: 9,833,256-9,834,171	+	486	161	6.574	18029.8
Bra014695	BrRRA17a	Brarap18	At3g56380 (ARR17)	265	5.8e-29	83	Rec	Chromosome A04: 2,305,123-2,305,934	-	384	127	4.7009	14048.3
Bra007242	BrRRA17b	Brarap14	At3g56380 (ARR17)	280	4.9e-31	77.5	Rec	Chromosome A09: 28,161,472-28,162,339	+	510	169	7.0601	19224.4
Brassica oleracea
Bo9g045370	BoRRA3	BraoleRRA08	At1g59940 (ARR3)	808	1.3e-103	76	Rec	Chromosome C9: 14,852,361-14,853,384	+	717	238	4.6645	26327.3
Bo8g059410	BoRRA4a	BraoleRRA07	At1g10470 (ARR4)	725	9.9e-92	84.5	Rec	Chromosome C8: 19,392,990-19,394,090	-	744	247	4.4228	26848.7
Bo5g010910	BoRRA4b		At1g10470 (ARR4)	726	7.2e-92	81.3	Rec	Chromosome C5: 4,187,671-4,188,780	-	762	253	4.4204	27483.2
Bo1g073610	BoRRA5a		At3g48100 (ARR5)	561	1.1e-69	96.7	Rec	Chromosome C1: 21,737,778-21,739,531	-	750	249	6.4961	28196.7
Bo8g076650	BoRRA5b		At3g48100 (ARR5)	550	3.6e-68	92.9	Rec	Chromosome C8: 24,689,273-24,690,844	-	552	183	5.875	20745.1
Bo3g113730	BoRRA5c	BraoleRRA05	At3g48100 (ARR5)	551	2.6e-68	92.4	Rec	Chromosome C3: 40,671,592-40,674,167	+	690	229	8.6542	26154.7
Bo3g107060	BoRRA6	BraoleRRA06	At5g62920 (ARR6)	786	1e-100	85.8	Rec	Chromosome C3: 37,670,985-37,672,434	-	573	190	6.4843	21550.2
Bo8g068270	BoRRA7a	BraoleRRA01	At1g19050 (ARR7)	766	2.6e-97	83.3	Rec	Chromosome C8: 22,323,459-22,324,833	-	639	212	5.7315	23333.6
Bo5g027070	BoRRA7b	BraoleRRA02	At1g19050 (ARR7)	777	8e-99	80.7	Rec	Chromosome C5: 9,309,766-9,310,926	-	639	212	5.4247	23291.8
Bo4g190810	BoRRA8a	BraoleRRA09	At2g41310 (ARR8)	496	9.8e-60	84.1	Rec	Chromosome C4: 51,438,682-51,439,766	+	669	222	5.4477	25070.8
Bo3g035570	BoRRA8b	BraoleRRA11	At2g41310 (ARR8)	425	4.7e-50	83.7	Rec	Chromosome C3: 13,847,269-13,848,513	+	654	217	4.7158	24595.1
Bo4g013160	BoRRA8c	BraoleRRA10	At2g41310 (ARR8)	453	7.1e-54	82.7	Rec	Chromosome C4: 1,653,673-1,654,646	+	645	214	5.0884	24209.9
Bo6g072620	BoRRA9a	BraoleRRA13	At3g57040 (ARR9)	754	6.8e-95	82.6	Rec	Chromosome C6: 20,874,319-20,875,351	+	555	184	4.5807	20520.7
Bo8g091410	BoRRA9b		At3g57040 (ARR9)	442	2.4e-52	75.4	Rec	Chromosome C8: 30,937,172-30,938,374	+	708	235	5.2464	26236.4
Bo4g111530	BoRRA9c	BraoleRRA12	At3g57040 (ARR9)	429	1.4e-50	73.1	Rec	Chromosome C4: 28,546,223-28,547,331	-	699	232	4.7453	25762.5
Bo6g119070	BoRRA15a	BraoleRRA03	At1g74890 (ARR15)	571	2.1e-70	88.3	Rec	Chromosome C6: 37,234,817-37,235,911	-	558	185	5.9809	20614.2
Bo6g086770	BoRRA15b	BraoleRRA04	At1g74890 (ARR15)	549	2.2e-67	83.5	Rec	Chromosome C6: 27,138,302-27,139,463	+	672	223	4.7542	24818.1
Bo3g035110	BoRRA16	BraoleRRA14	At2g40670 (ARR16)	388	2.4e-46	86.6	Rec	Chromosome C3: 13,549,043-13,550,546	+	477	158	7.4557	17693.6
Bo8g090810	BoRRA17a		At3g56380 (ARR17)	280	6.2e-31	83.7	Rec	Chromosome C8: 30,530,653-30,531,522	+	384	127	4.7009	14087.4
Bo4g114060	BoRRA17b	BraoleRRA19	At3g56380 (ARR17)	265	7.2e-29	83	Rec	Chromosome C4: 28,935,505-28,936,319	-	384	127	4.7009	14048.3
Brassica napus (A subgenome)
BnaA09g14370D	BnARRA3		At1g59940 (ARR3)	802	1.4e-102	75.7	Rec	chrA09: 8219146-8220302	+	826	228	4.5758	25202.1
BnaA09g48160D	BnARRA4a		At1g10470 (ARR4)	734	9.2e-93	87	Rec	chrA09: 32313276-32314748	+	1062	260	4.3702	28472.4
BnaA08g25770D	BnARRA4b		At1g10470 (ARR4)	722	4.1e-91	82.5	Rec	chrA08: 17651856-17653543	+	1054	253	4.311	27493.4
BnaA06g06240D	BnARRA4c		At1g10470 (ARR4)	727	8.5e-92	81.7	Rec	chrA06: 3404958-3406503	-	1189	253	4.3974	27668.3
BnaA06g16900D	BnARRA5a		At3g48100 (ARR5)	554	1.6e-68	93.5	Rec	chrA06: 9534769-9536409	+	631	183	5.8715	20731.1
BnaA06g20760D	BnARRA5b		At3g48100 (ARR5)	425	1.1e-50	93	Rec	chrA06: 14285420-14287201	-	789	184	6.2603	20862.7
BnaA06g22370D	BnARRA6		At5g62920 (ARR6)	786	1.7e-100	85.8	Rec	chrA06: 15611534-15613321	-	910	190	6.4843	21550.2
BnaA08g22240D	BnARRA7a		At1g19050 (ARR7)	763	1.1e-96	84.9	Rec	chrA08: 16235751 -16237373	+	1137	207	6.1266	23004.4
BnaA06g13210D	BnARRA7b		At1g19050 (ARR7)	779	6.9e-99	80.3	Rec	chrA06: 6903021-6904668	-	1124	213	5.443	23481
BnaA03g19410D	BnARRA8a		At2g41310 (ARR8)	443	2.6e-52	85	Rec	chrA03: 9195033 -9196268	+	651	216	4.6448	24274.7
BnaA04g23810D	BnARRA8b		At2g41310 (ARR8)	484	6.8e-58	83.7	Rec	chrA04: 17571363 -17572446	+	669	222	5.2384	25044.7
BnaA05g02140D	BnARRA8c		At2g41310 (ARR8)	437	1.7e-51	82.7	Rec	chrA05: 1203159 -1204144	+	648	215	4.8568	24304.9
BnaA09g36380D	BnARRA9a		At3g57040 (ARR9)	452	1.6e-53	77.8	Rec	chrA09: 26346016 -26347651	+	1123	236	4.9473	26385.5
BnaA07g17140D	BnARRA9b		At3g57040 (ARR9)	743	3.5e-93	76.8	Rec	chrA07: 14399296 -14401067	+	1284	234	5.0785	26146.1
BnaA04g03000D	BnARRA9c		At3g57040 (ARR9)	444	2e-52	75.7	Rec	chrA04: 1978651 -1979943	+	878	225	4.9221	24883.5
BnaA07g31820D	BnARRA15a		At1g74890 (ARR15)	571	3.4e-70	89.4	Rec	chrA07: 22127053-22128579	-	901	184	5.9809	20469
BnaA07g22010D	BnARRA15b		At1g74890 (ARR15)	544	1.7e-66	77.8	Rec	chrA07: 16915646 -16916937	+	798	197	4.8492	21850.7
BnaA03g19150D	BnARRA16		At2g40670 (ARR16)	633	2.7e-80	89	Rec	chrA03: 9053890 -9053890	+	691	161	6.574	18029.8
BnaA04g02540D	BnARRA17a		At3g56380 (ARR17)	265	1.2e-28	82.3	Rec	chrA04: 1700562 -1701341	+	384	127	4.878	14047.3
BnaA09g35830D	BnARRA17b		At3g56380 (ARR17)	280	9.9e-31	77.5	Rec	chrA09: 26085873-26086740	+	510	169	7.0601	19,224.40
Brassica napus (C subgenome)
BnaC09g14930D	BnCRRA3		At1g59940 (ARR3)	808	2.1e-103	76	Rec	chrC09: 11438249-11439610	+	866	238	4.581	26097.1
BnaC03g48210D	BnCRRA4a		At1g10470 (ARR4)	738	2.6e-93	87	Rec	chrC03: 33184591 -33184591	+	1026	265	4.428	28922.8
BnaC08g14280D	BnCRRA4b		At1g10470 (ARR4)	726	1.2e-91	84.9	Rec	chrC08: 19116552-19117969	-	1059	247	4.3825	26864.7
BnaC05g07990D	BnCRRA4c		At1g10470 (ARR4)	726	1.2e-91	81.7	Rec	chrC05: 4060507-4061613	-	762	253	4.3487	27613.3
BnaC01g42890D	BnCRRA5		At3g48100 (ARR5)	561	1.7e-69	96.7	Rec	chrC01_random: 2180917-2182991	-	1071	183	5.4117	20761.1
BnaC03g51340D	BnCRRA6		At5g62920 (ARR6)	786	1.7e-100	85.8	Rec	chrC03: 35898952 -35900697	+	869	190	6.4843	21550.2
BnaC08g18570D	BnCRRA7a		At1g19050 (ARR7)	766	4.2e-97	83.3	Rec	chrC08: 21667892-21669530	-	1150	212	5.7315	23333.6
BnaC05g14720D	BnCRRA7b		At1g19050 (ARR7)	780	5e-99	80.4	Rec	chrC05: 8682207-8684024	-	864	214	5.4297	23500
BnaC03g23280D	BnCRRA8a		At2g41310 (ARR8)	432	8.4e-51	84.6	Rec	chrC03: 12965606 -12966847	+	654	217	4.6448	24555.1
BnaC04g47580D	BnCRRA8b		At2g41310 (ARR8)	493	4e-59	83.7	Rec	chrC04: 46572052 -46573248	+	781	222	5.2296	25041.7
BnaC04g01810D	BnCRRA8c		At2g41310 (ARR8)	440	6.8e-52	81.9	Rec	chrC04: 1351132 -1352586	+	1127	215	5.088	24411.1
BnaC08g27970D	BnCRRA9a		At3g57040 (ARR9)	439	9.7e-52	74.6	Rec	chrC08: 28773436 -28775172	+	1246	235	5.7719	26274.4
BnaC04g24580D	BnCRRA9b		At3g57040 (ARR9)	429	2.2e-50	73.1	Rec	chrC04: 25523563-25525034	-	1062	232	4.7453	25762.5
BnaC06g35700D	BnCRRA15a		At1g74890 (ARR15)	523	1.3e-63	84.6	Rec	chrC06: 34557049-34558497	-	881	177	7.8176	19706.2
BnaC06g22740D	BnCRRA15b		At1g74890 (ARR15)	549	3.5e-67	82.4	Rec	chrC06: 24713774 -24715112	+	849	218	4.7332	24265.6
BnaC03g22790D	BnCRRA16		At2g40670 (ARR16)	388	3.8e-46	86.6	Rec	chrC03: 12615121 -12616897	+	738	158	7.4557	17693.6
BnaC08g27330D	BnCRRA17a		At3g56380 (ARR17)	280	9.9e-31	83.7	Rec	chrC08: 28366774-28367643	+	384	127	4.7009	14087.4
BnaC04g55620D	BnCRRA17b		At3g56380 (ARR17)	265	1.2e-28	83	Rec	chrC04_random: 3264118-3264932	-	384	127	4.7009	14048.3

## Sheet: Table S3
Table S3. List of primers used in the study.
Primer name	Forward (5'-3')	Reverse (5'-3')
Arabidopsis thaliana
ARR3	AGGAAACAAACGGAAGCTGA	ATCGAGGATGTGGCTGAGAG
ARR4	GTCATCGAGAGATTGCTTCGT	ACGCCATCCACTATCTACCG
ARR5	TCAGAGAACATCTTGCCTCGT	ATTTCACAGGCTTCAATAAGAAATC
ARR6	GAACATTTTGCCTCGTATTGATAG	CGAGAGTTTTACCGGCTTCA
ARR7	TCATCTGAGAACATCTTACCTCGT	CTGCTAGCTTCACCGGTTTC
ARR8	ACGTTCCTGCAAGAATCTCC	GGTTTCAACTTGGTAAGATCAGC
ARR9	ACGTTCCTGCAAGAATCAGC	CAGCCAATCTTACTGGTTTCAA
ARR15	GAGAACATACAACCTCGTATAGAACAA	GCTAATTTCACCGGTTTTAGCA
ARR16	CACAAAAGGAATCATAAAAAGTGG	TGGAAGAGAGAAGACATCGTCA
ARR17	ACATTCCTACCCGCATCAAC	GATAGTTTCAGTGGCTTCTGCAT
Brassica rapa
BrRRA3	CCTGAAGATCTCAGCCGTTT	GATTCCACCGAGGTAATGGA
BrRRA4b	GAAAATCAAGGAATCGTCCAGT	CACGTTCTCCGACGACATTA
BrRRA5b	AGCCTGTGAAATTGGCTGAT	AGCTCTCTTTTGTGCATAATGTTC
BrRRA6	GCCTCGTATTGATAGATGTCTTGA	CGAGAGTTTTACCGGCTTCA
BrRRA7a	TGATACATCACCATCATCAAGTCA	CGTTTTGAAGATGGAAAGTCCT
BrRRA7b	AAAGTCATTGAGAGATTGCTGAGA	GCCCTAGCCCCACTCTCTAC
BrRRA8a	CAGAAGAAGTGAAACCGGAGA	TGGAGAGTCAAGATTTCAATCACT
BrRRA8b	AACGTTCCTGCTAGAATCTCCA	TCAGCCAACTTTACTGGCTTC
BrRRA8c	AACGTTCCTGCTAGAATCTCCA	CAGCCAACTTTACTGGTTTCAA
BrRRA9a	GCAAGGATCAGCAGGTGTTTA	GATCAGCTAATCTTACTGGTTTCAAGA
BrRRA9b	AAATGGAACTGTCGCAGCA	GCAACATTTTGATGATTTCCATT
BrRRA9c	TGAAAACAAAGTTGAACAACCAG	CGGCTGCTGCTGATACATT
BrRRA15a	ACCTCGTATAGAACAATGCATGAC	TTCACCGGTTTTAGCAGAAAAT
BrRRA15b	AACCTCGTATTGACCAATGTATGA	TCACCGGTTTTAGCAGGAAA
BrRRA16	TTTAATGGAGGTGGGTTATGATG	ACGGCCAAAACATGAAGC
BrRRA17a	AGCGGGGCTCAGATGTTTAT	TCCTGCAGTTTAAGACATGACC
Brassica oleracea
BoRRA3	CGTTTCTCTTCTTTGGCTATGG	CACGATTTCCTCCAAAGACG
BoRRA4a	GATCAAGGAATCGTCCAGTTTC	CACGTTCTCCGACGACATTA
BoRRA4b	AACGGAAACAAACGGAAGC	CGAATCAGGGGAGAGAGTCA
BoRRA5a	CAACGACACTTCTTCCTTAGCC	CTTCCGATCGACGATGCTAT
BoRRA5b	AGCCTGTGAAATTGGCTGAT	AGCTCTCTTTTGTGCATAATGTTC
BoRRA6	GCCTCGTATTGATAGATGTCTTGA	CGAGAGTTTTACCGGCTTCA
BoRRA7a	AGGGCTTTGCAGTATCTTGG	TTCACCTTCAAATCCTTAAGATCA
BoRRA7b	AAAGTCATTGAGAGATTGCTGAGA	GCCCTAGCCCCACTCTCTAC
BoRRA8a	AACGTTCCTGCTAGAATCTCCA	TCAGCCAACTTTACTGGCTTC
BoRRA8b	CAGAAGAAGTGAAACCGGAGA	GAGAGTCAAGATTTCAATCACTGG
BoRRA8c	GTTGAAGAAAGAAGGTGAGAAACC	TCAACCACCAATGATTCTTCAG
BoRRA9b	CAACTGTTGATTCAGGCTATAAGG	GGGTCGTTACTCTCAATACCTTG
BoRRA9c	GATGAAAACAAAGTTGAACAACCA	GCGGCTGCTGCTACATTT
BoRRA15a	ACCTCGTATAGAACAATGCATGAC	TTCACCGGTTTTAGCAGAAAAT
BoRRA15b	CAACCTCGTATTGAACAATGTATGA	TCACCGGTTTTAGCAGGAAA
BoRRA16	GTGAATCTAATCATCACAGACTATTGC	TCTTGAGTAGCTCGAAGCCTGT
BoRRA17b	AGCGGAGCTCAGATGTTTATG	GCTCCTGCAGTTTAAGACATGA
Brassica napus (A subgenome)
BnARRA3	CCGTTTCTCTTCTTTGGCTATG	ACGGATTCCACCGAGGTAA
BnARRA4b	TTCTGTTTCCGTCGACACTTC	CCGACGAATTAGTGGAGAGAGT
BnARRA4c	AACGGAAACAAACGGAAGC	CGAATCATGCGAGAGAGTCA
BnARRA6	GCCTCGTATTGATAGATGTCTTGA	CGAGAGTTTTACCGGCTTCA
BnARRA7a	TGATACATCACCATCATCAAGTCA	CGTTTTGAAGATGGAAAGTCCT
BnARRA7b	AAAGTCATTGAGAGATTGCTGAGA	GCCCTAGCCCCACTCTCTAC
BnARRA8a	CAGAAGAAGTGAAACCGGAGA	TGGAGAGTCAAGATTTCAATCACT
BnARRA8b	AACGTTCCTGCTAGAATCTCCA	TCAGCCAACTTTACTGGCTTC
BnARRA8c	AACGTTCCTGCTAGAATCTCCA	TCAGCCAACTTTACTGGCTTC
BnARRA9a	AAATGGAACTGTCGCAGCA	GCAACATTTTGATGATTTCCATT
BnARRA9b	TTGGTTTAAGAGAAGGTGTTGAGA	TGGTGAATCACAGGAGATGTAGA
BnARRA9c	GATGAAAACAAAGTTGAACAACCA	GGCTGCTGCTGCTACATTT
BnARRA15a	ACCTCGTATAGAACAATGCATGAC	TTCACCGGTTTTAGCAGAAAAT
BnARRA15b	AACCTCGTATTGACCAATGTATGA	TCACCGGTTTTAGCAGGAAA
BnARRA16	TTTAATGGAGGTGGGTTATGATG	ACGGCCAAAACATGAAGC
BnARRA17a	AGCGGAGCTCAGATGTTTATG	GCTCCTGCAGTTTAAGACATGA
Brassica napus (C subgenome)
BnCRRA3	CGTTTCTCTTCTTTGGCTATGG	CACGATTTCCTCCAAAGACG
BnCRRA4a	TGAAGCGCCTGAGAAGCTAT	TTCCGTTTGTTTGCGTTG
BnCRRA4b	GATCAAGGAATCGTCCAGTTTC	CACGTTCTCCGACGACATTA
BnCRRA4c	CTTTCCAACGGAAACAAACG	GAATCAGGGGAGAGGGTCA
BnCRRA5	CAACGACACTTCTTCCTTAGCC	CTTCCGATCGACGATGCTAT
BnCRRA6	GCCTCGTATTGATAGATGTCTTGA	CGAGAGTTTTACCGGCTTCA
BnCRRA7a	AGGGCTTTGCAGTATCTTGG	TTCACCTTCAAATCCTTAAGATCA
BnCRRA7b	CGTAAAGTCATAGAGAGATTGCTGA	GCCCTAGCCCCACTCTCTAC
BnCRRA8a	CAGAAGAAGTGAAACCGGAGA	GAGAGTCAAGATTTCAATCACTGG
BnCRRA8b	AACGTTCCTGCTAGAATCTCCA	TCAGCCAACTTTACTGGCTTC
BnCRRA8c	GTTGAAGAAAGAAGGTGAGAAACC	TCAACCACCAATGATTCTTCAG
BnCRRA9a	CAACTGTTGATTCAGGCTATAAGG	TGGGTGGCTACTCTCAATACC
BnCRRA9b	GATGAAAACAAAGTTGAACAACCA	GCGGCTGCTGCTACATTT
BnCRRA15a	AACCTCGTATAGAACAATGCATGA	CATCTGCTAATTTCACCGATTTT
BnCRRA15b	CAACCTCGTATTGAACAATGTATGA	TCACCGGTTTTAGCAGGAAA
BnCRRA16	GTGAATCTAATCATCACAGACTATTGC	TCTTGAGTAGCTCGAAGCCTGT
BnCRRA17b	AGCGGAGCTCAGATGTTTATG	GCTCCTGCAGTTTAAGACATGA
Reference genes
UBQ10	AACGGGAAAGACGATTAC	ACAAGATGAAGGGTGGAC
UBC10	CAAGGTGCTGCTATCG	ATCTCGGGCACCAAAGG
BrELF1	ATACCAGGCTTGAGCATACCG	GCCAAAGAGGCCATCAGACAA
BoTUB6	GGAATGGATACCGAACAACG	CAACGCTAGTCTCAGCAGCA
BnACT2A	GGACTTGTACGGTAACATCGTG	GGTCTGCAATACCCGAGAAC
BnACT2C	CGAGCAGGAGATGGAGACTT	CGTCGGGTAACTCGTAGTTCTT

## Sheet: Table S4
Table S4. Relative expression of one-week-old seedlings of A. thaliana, B. rapa, B. oleracea, and B. napus after cytokinin treatment (5uM BAP) for 0.5, 1, 2, and 4 hours. Expression data are presented as log2 fold-change between the BAP- and mock-treated samples normalized by delta-delta Ct (Pfaffl, 2004) (mean ± SE).
	Control	Cytokinin treatment (h) (mean ± SE)
	0	0.5	1	2	4
Arabidopsis thaliana
ARR3	0 ± 0,52	1,70 ± 0,53	1,83 ± 0,32	0,56 ± 0,33	-0,10 ± 0,36
ARR4	0 ± 0,52	2,51 ± 0,25	2,26 ± 0,27	0,74 ± 0,24	0,78 ± 0,40
ARR5	0 ± 0,33	4,16 ± 0,17	2,80 ± 0,30	1,33 ± 0,23	1,65 ± 0,41
ARR6	0 ± 0,48	3,36 ± 0,19	2,04 ± 0,35	0,78 ± 0,20	0,76 ± 0,36
ARR7	0 ± 0,24	4,30 ± 0,48	3,66 ± 0,31	2,25 ± 0,14	2,06 ± 0,31
ARR8	0 ± 0,40	1,33 ± 0,50	0,83 ± 0,24	-0,52 ± 0,11	-0,64 ± 0,28
ARR9	0 ± 0,19	-0,29 ± 0,12	-0,70 ± 0,32	-1,36 ± 0,13	-1,17 ± 0,25
ARR15	0 ± 0,69	2,68 ± 0,43	3,06 ± 0,29	1,29 ± 0,38	1,69 ± 0,26
ARR16	0 ± 0,29	-0,31 ± 0,34	0,10 ± 0,45	-0,40 ± 0,13	-0,53 ± 0,10
ARR17	0 ± 0,73	5,58 ± 0,60	5,53 ± 0,15	2,20 ± 0,87	1,13 ± 0,81
Brassica rapa
BrRRA3	0 ± 0,27	-0,28 ± 0,61	-0,22 ± 0,33	0,17 ± 0,23	0,43 ± 0,22
BrRRA4b	0 ± 0,70	3,06 ± 0,60	4,57 ± 0,66	3,66 ± 0,67	2,83 ± 0,46
BrRRA5b	0 ± 0,09	2,40 ± 0,67	3,65 ± 0,49	2,73 ± 0,20	3,11 ± 0,43
BrRRA6	0 ± 1,04	2,45 ± 1,11	3,20 ± 0,77	1,56 ± 0,95	1,89 ± 0,89
BrRRA7a	0 ± 2,25	3,98 ± 0,67	4,96 ± 1,00	3,74 ± 0,54	4,12 ± 0,80
BrRRA7b	0 ± 0,71	5,62 ± 0,80	6,00 ± 1,07	4,60 ± 0,48	4,67 ± 0,58
BrRRA8a	0 ± 0,97	0,72 ± 1,13	1,56 ± 0,98	0,34 ± 0,86	-0,10 ± 0,44
BrRRA8b	0 ± 0,48	-1,02 ± 0,87	2,31 ± 0,58	3,20 ± 0,29	4,42 ± 0,22
BrRRA8c	0 ± 0,26	2,08 ± 0,28	4,68 ± 0,49	3,64 ± 0,69	4,18 ± 0,34
BrRRA9a	0 ± 0,97	1,49 ± 1,13	1,29 ± 0,98	-0,51 ± 0,86	-0,15 ± 0,44
BrRRA9b	0 ± 0,74	1,40 ± 0,88	2,83 ± 0,31	0,51 ± 0,36	1,19 ± 0,15
BrRRA9c	0 ± 0,86	1,29 ± 0,78	1,21 ± 0,46	-0,39 ± 0,61	0,39 ± 0,24
BrRRA15a	0 ± 0,44	3,59 ± 0,25	4,70 ± 0,48	3,78 ± 0,39	2,76 ± 0,13
BrRRA15b	0 ± 0,97	2,38 ± 1,13	3,83 ± 0,98	3,29 ± 0,86	2,09 ± 0,44
BrRRA16	0 ± 0,50	2,62 ± 0,44	3,18 ± 0,56	1,54 ± 0,53	0,30 ± 0,45
BrRRA17a	0 ± 0,58	-3,56 ± 2,76	-2,38 ± 2,42	-1,69 ± 2,36	1,04 ± 0,81
Brassica oleracea
BoRRA3	0 ± 3,02	1,93 ± 2,11	0,16 ± 2,80	3,76 ± 2,07	5,16 ± 1,11
BoRRA4a	0 ± 1,05	2,66 ± 1,21	2,98 ± 0,54	2,20 ± 1,15	2,67 ± 0,58
BoRRA4b	0 ± 0,24	2,33 ± 0,29	2,52 ± 0,60	1,77 ± 0,43	0,77 ± 0,43
BoRRA5a	0 ± 3,17	3,35 ± 3,70	2,73 ± 3,23	5,75 ± 1,70	4,27 ± 2,36
BoRRA5b	0 ± 0,37	2,93 ± 0,69	2,00 ± 0,67	0,98 ± 0,54	0,41 ± 0,41
BoRRA6	0 ± 0,33	2,41 ± 0,36	1,39 ± 0,25	0,55 ± 0,69	-0,74 ± 0,72
BoRRA7a	0 ± 1,50	2,81 ± 1,50	4,28 ± 1,03	5,02 ± 1,31	3,03 ± 1,04
BoRRA7b	0 ± 1,58	3,60 ± 1,29	4,55 ± 0,95	4,87 ± 1,13	3,32 ± 0,90
BoRRA8a	0 ± 1,53	0,31 ± 1,84	1,85 ± 1,52	1,84 ± 1,48	0,40 ± 1,33
BoRRA8b	0 ± 1,39	0,11 ± 1,15	2,14 ± 0,97	3,04 ± 0,94	-0,41 ± 0,61
BoRRA8c	0 ± 1,56	-0,48 ± 1,45	2,82 ± 1,07	3,22 ± 0,94	0,77 ± 1,24
BoRRA9b	0 ± 0,92	0,19 ± 0,84	1,24 ± 0,95	1,57 ± 0,96	-0,67 ± 0,90
BoRRA9c	0 ± 0,54	0,61 ± 0,69	0,79 ± 0,44	0,99 ± 0,51	0,93 ± 0,35
BoRRA15a	0 ± 0,49	3,29 ± 0,17	3,69 ± 0,42	3,85 ± 0,20	4,47 ± 0,38
BoRRA15b	0 ± 0,19	2,48 ± 0,10	3,00 ± 0,11	2,42 ± 0,18	1,90 ± 0,10
BoRRA16	0 ± 0,15	1,62 ± 0,31	1,68 ± 0,04	1,62 ± 0,28	1,20 ± 0,36
BoRRA17b	0 ± 0,20	3,10 ± 0,06	3,65 ± 0,04	2,44 ± 0,57	2,23 ± 0,66
Brassica napus (A subgenome)
BnARRA3	0 ± 0,57	0,28 ± 0,32	1,90 ± 0,32	3,14 ± 0,32	2,80 ± 0,40
BnARRA4b	0 ± 0,40	3,71 ± 0,38	3,63 ± 0,24	2,86 ± 0,29	2,98 ± 0,10
BnARRA4c	0 ± 0,30	3,43 ± 0,22	3,34 ± 0,24	3,13 ± 0,42	1,95 ± 0,07
BnARRA6	0 ± 0,24	3,74 ± 0,40	2,93 ± 0,18	3,09 ± 0,47	2,62 ± 0,11
BnARRA7a	0 ± 2,60	7,33 ± 1,58	7,63 ± 1,28	4,57 ± 0,26	8,32 ± 0,53
BnARRA7b	0 ± 2,21	5,50 ± 2,07	7,32 ± 1,59	5,72 ± 0,33	8,37 ± 0,90
BnARRA8a	0 ± 0,43	-0,05 ± 0,40	1,43 ± 1,02	1,56 ± 0,17	1,00 ± 0,70
BnARRA8b	0 ± 0,44	1,27 ± 0,30	2,55 ± 0,17	2,91 ± 0,14	2,72 ± 0,16
BnARRA8c	0 ± 0,32	0,41 ± 0,74	2,44 ± 0,31	14,62 ± 0,02	2,45 ± 0,25
BnARRA9a	0 ± 0,42	4,20 ± 1,49	3,51 ± 1,37	2,45 ± 0,88	0,73 ± 1,10
BnARRA9b	0 ± 0,45	3,72 ± 1,65	0,46 ± 0,45	4,47 ± 1,93	2,49 ± 1,64
BnARRA9c	0 ± 0,35	2,16 ± 0,89	1,59 ± 1,06	3,01 ± 1,30	0,75 ± 1,29
BnARRA15a	0 ± 0,16	4,17 ± 0,19	4,33 ± 0,27	3,43 ± 0,04	3,68 ± 0,41
BnARRA15b	0 ± 0,25	3,95 ± 0,70	3,14 ± 0,11	4,31 ± 0,02	2,70 ± 2,06
BnARRA16	0 ± 0,14	2,44 ± 0,21	2,80 ± 0,35	2,63 ± 0,23	1,95 ± 0,50
BnARRA17a	0 ± 0,73	3,82 ± 0,49	5,03 ± 0,64	4,42 ± 0,30	4,43 ± 0,35
Brassica napus (C subgenome)
BnCRRA3	0 ± 0,65	0,66 ± 0,37	1,77 ± 0,45	2,82 ± 0,10	3,00 ± 0,29
BnCRRA4a	0 ± 0,46	3,13 ± 0,19	2,74 ± 0,13	2,89 ± 0,25	1,21 ± 0,65
BnCRRA4b	0 ± 0,40	2,66 ± 0,24	3,00 ± 0,30	3,20 ± 0,22	1,89 ± 0,30
BnCRRA4c	0 ± 0,34	3,28 ± 0,37	3,93 ± 0,49	5,14 ± 0,16	3,95 ± 0,26
BnCRRA5	0 ± 0,53	5,28 ± 0,18	4,16 ± 0,16	4,54 ± 0,97	4,59 ± 0,32
BnCRRA6	0 ± 0,32	3,85 ± 0,22	2,94 ± 0,09	2,59 ± 0,34	2,21 ± 0,11
BnCRRA7a	0 ± 0,45	5,24 ± 0,13	4,77 ± 0,29	5,26 ± 0,50	4,46 ± 0,26
BnCRRA7b	0 ± 0,24	4,38 ± 0,11	4,37 ± 0,37	4,49 ± 0,44	4,53 ± 0,35
BnCRRA8a	0 ± 0,58	0,51 ± 0,23	1,94 ± 0,27	2,61 ± 0,62	0,90 ± 0,49
BnCRRA8b	0 ± 0,24	1,84 ± 0,05	2,51 ± 0,18	3,30 ± 0,99	2,31 ± 0,27
BnCRRA8c	0 ± 0,25	1,42 ± 0,26	2,88 ± 0,31	3,70 ± 1,20	3,00 ± 0,37
BnCRRA9a	0 ± 0,14	0,97 ± 0,27	1,23 ± 0,48	2,06 ± 1,09	2,23 ± 0,34
BnCRRA9b	0 ± 0,43	0,73 ± 0,56	0,82 ± 0,10	0,69 ± 0,22	0,75 ± 0,45
BnCRRA15a	0 ± 0,90	2,35 ± 0,66	4,06 ± 0,30	3,99 ± 0,78	3,19 ± 0,16
BnCRRA15b	0 ± 0,87	2,71 ± 1,04	4,27 ± 0,21	4,29 ± 0,93	4,08 ± 0,14
BnCRRA16	0 ± 0,63	2,10 ± 0,39	2,98 ± 0,22	3,12 ± 0,08	1,72 ± 0,19
BnCRRA17b	0 ± 0,32	1,48 ± 0,40	2,82 ± 0,52	3,90 ± 1,50	2,52 ± 0,32

## Sheet: Table S5
Table S5. Arabidopsis-like cytokinin-responsive cis-elements identified in the promoter regions of A. thaliana RRAs and Brassica RRAs using the position weight matrices (PWMs) for A. thaliana ARR1 and ARR10 binding sites, retrieved from ChIP-seq peak sets (Xie et al., 2018; Zubo et al., 2017)
	Cytokinin-responsive binding motifs		Total Number
	ARR1	ARR10
Arabidopsis thaliana
ARR3	5	3	8
ARR4	4	5	9
ARR5	3	3	6
ARR6	4	3	7
ARR7	4	5	9
ARR8	3	3	6
ARR9	5	1	6
ARR15	2	7	9
ARR16	2	2	4
ARR17	3	0	3
Brassica rapa
BrRRA3	1	3	4
BrRRA4b	2	5	7
BrRRA5b	1	0	1
BrRRA6	3	2	5
BrRRA7a	4	4	8
BrRRA7b	6	4	10
BrRRA8a	4	4	8
BrRRA8b	4	4	8
BrRRA8c	4	2	6
BrRRA9a	1	1	2
BrRRA9b	4	7	11
BrRRA9c	5	5	10
BrRRA15a	2	3	5
BrRRA15b	5	6	11
BrRRA16	1	0	1
BrRRA17a	1	1	2
Brassica oleracea
BoRRA3	0	0	0
BoRRA4a	4	6	10
BoRRA4b	1	2	3
BoRRA5a	1	1	2
BoRRA5b	1	0	1
BoRRA6	3	1	4
BoRRA7a	2	6	8
BoRRA7b	4	3	7
BoRRA8a	5	8	13
BoRRA8b	3	2	5
BoRRA8c	4	1	5
BoRRA9b	4	8	12
BoRRA9c	3	3	6
BoRRA15a	2	3	5
BoRRA15b	2	5	7
BoRRA16	1	0	1
BoRRA17b	0	0	0
Brassica napus (A subgenome)
BnARRA3	1	2	3
BnARRA4b	1	1	2
BnARRA4c	2	5	7
BnARRA6	3	2	5
BnARRA7a	2	3	5
BnARRA7b	4	2	6
BnARRA8a	3	4	7
BnARRA8b	1	1	2
BnARRA8c	4	2	6
BnARRA9a	4	6	10
BnARRA9b	2	0	2
BnARRA9c	7	6	13
BnARRA15a	2	4	6
BnARRA15b	2	4	6
BnARRA16	0	0	0
BnARRA17a	1	3	4
Brassica napus (C subgenome)
BnCRRA3	1	2	3
BnCRRA4a	4	6	10
BnCRRA4b	4	6	10
BnCRRA4c	2	0	2
BnCRRA5	0	1	1
BnCRRA6	5	2	7
BnCRRA7a	6	7	13
BnCRRA7b	4	3	7
BnCRRA8a	3	2	5
BnCRRA8b	4	4	8
BnCRRA8c	9	3	12
BnCRRA9a	2	5	7
BnCRRA9b	3	3	6
BnCRRA15a	2	2	4
BnCRRA15b	4	5	9
BnCRRA16	1	0	1
BnCRRA17b	0	0	0

## Sheet: Table S6
Table S6. Relative expression of one-week-old seedlings of A. thaliana, B. rapa, B. oleracea, and B. napus after exposure to abiotic stress treatment (cold, salinity, and osmotic stress) for 2 and 4 hours. Expression data represents the log2 fold-change normalized to the mock treatment by delta-delta Ct (Pfaffl, 2004) (mean ± SE).
	Control	Cold (h)		Salt (h) (mean ± SE)		Osmotic (h)
	0	2	4	2	4	2	4
Arabidopsis thaliana
ARR3	0 ± 0,15	-1,63 ± 0,37	-1,47 ± 0,16	-3,11 ± 0,09	-2,84 ± 0,04	-2,18 ± 0,27	-3,01 ± 0,75
ARR4	0 ± 0,31	0,08 ± 0,18	-0,18 ± 0,04	-1,97 ± 0,04	-2,59 ± 0,04	-1,06 ± 0,02	-1,85 ± 0,10
ARR5	0 ± 0,07	0,86 ± 0,20	-0,95 ± 0,27	-2,56 ± 0,62	-3,52 ± 0,13	-1,44 ± 0,15	-2,35 ± 0,18
ARR6	0 ± 0,02	1,17 ± 0,11	-0,54 ± 0,02	-2,84 ± 0,09	-3,60 ± 0,06	-1,72 ± 0,04	-2,24 ± 0,15
ARR7	0 ± 0,04	1,25 ± 0,10	0,41 ± 0,01	-2,13 ± 0,05	-3,44 ± 0,23	-1,43 ± 0,15	-2,80 ± 0,15
ARR8	0 ± 0,23	-1,60 ± 0,17	-2,87 ± 0,05	-2,17 ± 0,02	-2,95 ± 0,03	-0,96 ± 0,09	-1,73 ± 0,20
ARR9	0 ± 0,07	-1,99 ± 0,22	-3,21 ± 0,02	-2,53 ± 0,02	-3,18 ± 0,03	-2,25 ± 0,15	-2,37 ± 0,01
ARR15	0 ± 0,04	2,13 ± 0,11	0,49 ± 0,01	-2,68 ± 0,31	-4,30 ± 0,41	-1,96 ± 0,15	-3,09 ± 0,35
ARR16	0 ± 0,29	-0,24 ± 0,02	-1,06 ± 0,02	1,10 ± 0,28	0,71 ± 0,51	0,34 ± 0,43	-1,19 ± 0,44
ARR17	0 ± 0,56	-1,20 ± 0,04	-1,53 ± 0,18	-3,47 ± 0,33	-3,15 ± 0,95	-2,15 ± 0,57	-2,62 ± 0,63
Brassica rapa
BrRRA3	0 ± 0,29	-0,66 ± 0,30	1,78 ± 0,19	0,12 ± 0,02	-0,09 ± 0,38	-1,11 ± 0,04	-0,75 ± 0,01
BrRRA4b	0 ± 0,82	0,19 ± 0,33	1,70 ± 0,40	0,56 ± 0,40	-1,02 ± 0,37	0,01 ± 0,14	0,15 ± 0,49
BrRRA5b	0 ± 0,76	-0,44 ± 1,30	1,86 ± 0,39	0,54 ± 0,24	0,08 ± 0,72	-0,61 ± 0,32	-0,17 ± 0,26
BrRRA6	0 ± 1,23	0,38 ± 0,58	3,85 ± 0,14	0,78 ± 0,37	0,07 ± 0,76	-0,43 ± 0,13	0,35 ± 0,38
BrRRA7a	0 ± 0,60	0,42 ± 1,70	4,90 ± 0,65	1,74 ± 1,30	-0,10 ± 1,43	1,15 ± 0,09	1,71 ± 1,16
BrRRA7b	0 ± 0,78	-0,30 ± 0,67	3,57 ± 0,36	1,86 ± 0,65	0,64 ± 0,41	0,28 ± 0,47	0,40 ± 0,87
BrRRA8a	0 ± 0,28	-2,30 ± 0,11	-1,44 ± 0,13	-1,27 ± 0,31	-1,55 ± 0,75	-1,07 ± 0,01	-1,56 ± 0,03
BrRRA8b	0 ± 1,01	0,21 ± 0,36	2,21 ± 0,12	1,02 ± 0,69	0,43 ± 0,74	0,43 ± 0,10	0,39 ± 0,02
BrRRA8c	0 ± 0,99	-0,11 ± 0,03	1,94 ± 0,18	0,84 ± 0,46	0,49 ± 0,66	0,11 ± 0,06	0,42 ± 0,06
BrRRA9a	0 ± 0,87	-0,26 ± 0,10	-0,16 ± 0,08	-0,20 ± 0,08	-0,73 ± 0,13	-0,55 ± 0,20	-0,19 ± 0,19
BrRRA9b	0 ± 1,28	-0,61 ± 0,06	0,59 ± 0,01	0,41 ± 0,46	-0,94 ± 0,07	-0,60 ± 0,28	-1,29 ± 0,22
BrRRA9c	0 ± 0,71	-0,61 ± 0,10	0,32 ± 0,18	-0,19 ± 0,14	-0,59 ± 0,14	-0,63 ± 0,07	-0,26 ± 0,02
BrRRA15a	0 ± 1,60	1,48 ± 0,25	3,07 ± 0,08	2,15 ± 0,04	0,30 ± 0,14	0,59 ± 0,56	0,91 ± 0,61
BrRRA15b	0 ± 1,71	1,79 ± 0,58	2,41 ± 0,42	1,88 ± 0,37	0,48 ± 0,49	0,58 ± 0,44	0,73 ± 0,32
BrRRA16	0 ± 0,44	0,07 ± 0,31	1,68 ± 0,24	-0,27 ± 0,21	-1,18 ± 0,42	-0,27 ± 0,00	-0,33 ± 0,26
BrRRA17a	0 ± 1,01	-0,58 ± 0,11	3,09 ± 0,10	0,04 ± 0,72	-0,75 ± 0,75	-1,43 ± 0,49	-2,58 ± 0,68
Brassica oleracea
BoRRA3	0 ± 0,73	1,81 ± 0,07	1,90 ± 0,01	0,88 ± 0,61	0,18 ± 0,24	-0,98 ± 0,01	-1,29 ± 0,16
BoRRA4a	0 ± 0,34	1,43 ± 0,68	1,50 ± 0,05	-0,13 ± 0,22	-0,26 ± 0,04	-1,03 ± 0,24	-0,23 ± 0,40
BoRRA4b	0 ± 0,59	1,01 ± 0,60	1,81 ± 0,03	0,37 ± 0,24	-0,27 ± 0,13	-0,49 ± 0,32	0,09 ± 0,40
BoRRA5a	0 ± 0,29	0,96 ± 0,35	0,76 ± 0,49	-0,57 ± 0,53	-1,21 ± 0,17	-2,63 ± 0,12	-2,32 ± 0,26
BoRRA5b	0 ± 0,28	1,33 ± 0,66	1,39 ± 0,01	-0,27 ± 0,27	-0,53 ± 0,11	-1,15 ± 0,22	-1,39 ± 0,11
BoRRA6	0 ± 0,05	2,38 ± 0,30	1,97 ± 0,04	0,24 ± 0,23	-0,46 ± 0,28	-0,62 ± 0,29	-0,43 ± 0,10
BoRRA7a	0 ± 0,77	1,72 ± 0,28	2,82 ± 0,97	0,70 ± 1,50	0,62 ± 1,43	-0,34 ± 0,50	1,19 ± 1,33
BoRRA7b	0 ± 0,27	2,11 ± 0,78	3,13 ± 0,21	1,00 ± 0,73	1,19 ± 0,51	-0,01 ± 0,29	1,58 ± 0,48
BoRRA8a	0 ± 0,00	0,00 ± 0,36	0,07 ± 0,03	-0,03 ± 0,56	-1,02 ± 0,06	-1,37 ± 0,14	-1,24 ± 0,04
BoRRA8b	0 ± 0,22	-0,31 ± 0,42	0,40 ± 0,58	1,04 ± 0,66	0,81 ± 0,49	-0,69 ± 0,32	0,12 ± 0,00
BoRRA8c	0 ± 0,13	1,63 ± 0,27	2,06 ± 0,55	1,49 ± 0,26	0,29 ± 0,34	0,72 ± 0,32	0,04 ± 0,08
BoRRA9b	0 ± 0,68	0,82 ± 0,69	-0,17 ± 1,30	-1,24 ± 1,28	-1,57 ± 0,69	-1,55 ± 0,32	-1,58 ± 0,90
BoRRA9c	0 ± 0,34	-0,27 ± 0,11	-1,02 ± 0,58	-1,35 ± 0,80	-1,33 ± 0,00	-1,68 ± 0,12	-1,46 ± 0,31
BoRRA15a	0 ± 0,06	0,93 ± 0,35	1,79 ± 1,08	-0,87 ± 1,51	-0,24 ± 0,82	-1,28 ± 0,46	0,19 ± 1,10
BoRRA15b	0 ± 0,52	1,09 ± 0,33	1,16 ± 0,42	-0,75 ± 0,47	-0,18 ± 0,16	-1,39 ± 0,72	0,08 ± 0,32
BoRRA16	0 ± 0,30	-0,01 ± 0,16	-0,08 ± 0,43	-0,27 ± 0,38	0,77 ± 0,24	-0,97 ± 0,24	-0,24 ± 0,41
BoRRA17b	0 ± 1,06	1,15 ± 0,48	0,88 ± 0,27	0,80 ± 1,03	-1,65 ± 0,15	-1,50 ± 0,67	-3,43 ± 0,01
Brassica napus (A subgenome)
BnARRA3	0 ± 0,07	0,75 ± 0,02	2,04 ± 0,09	0,88 ± 0,04	1,68 ± 0,03	1,62 ± 0,08	1,23 ± 0,21
BnARRA4b	0 ± 0,01	1,32 ± 0,12	0,57 ± 0,01	0,67 ± 0,08	0,08 ± 0,03	-0,20 ± 0,11	-0,85 ± 0,02
BnARRA4c	0 ± 0,02	2,48 ± 0,28	1,19 ± 0,03	1,73 ± 0,12	0,86 ± 0,03	0,71 ± 0,12	0,03 ± 0,02
BnARRA6	0 ± 0,02	3,59 ± 0,22	2,26 ± 0,01	-0,06 ± 0,05	0,64 ± 0,18	-0,23 ± 0,04	-1,45 ± 0,12
BnARRA7a	0 ± 0,20	3,94 ± 0,02	3,82 ± 0,04	0,66 ± 0,52	0,88 ± 0,57	0,86 ± 0,39	-0,65 ± 0,23
BnARRA7b	0 ± 0,04	3,75 ± 0,20	3,07 ± 0,02	0,67 ± 0,10	1,51 ± 0,19	-0,06 ± 0,14	-0,05 ± 0,01
BnARRA8a	0 ± 0,13	-0,07 ± 0,02	0,83 ± 0,03	-0,42 ± 0,09	2,77 ± 0,01	2,61 ± 0,14	1,76 ± 0,02
BnARRA8b	0 ± 0,08	-0,02 ± 0,02	0,55 ± 0,11	-0,67 ± 0,11	0,44 ± 0,18	0,99 ± 0,06	-0,04 ± 0,09
BnARRA8c	0 ± 0,08	0,12 ± 0,08	0,33 ± 0,05	-0,98 ± 0,14	0,24 ± 0,07	0,95 ± 0,14	-0,03 ± 0,07
BnARRA9a	0 ± 0,19	-1,03 ± 0,02	-1,28 ± 0,01	-1,06 ± 0,02	-0,67 ± 0,17	-0,04 ± 0,06	-0,05 ± 0,12
BnARRA9b	0 ± 0,21	-0,07 ± 0,30	0,44 ± 0,06	2,05 ± 0,17	1,28 ± 0,06	1,78 ± 0,30	1,31 ± 0,07
BnARRA9c	0 ± 0,73	-1,19 ± 0,98	-1,84 ± 0,70	-0,86 ± 1,20	-1,11 ± 0,85	-0,67 ± 1,11	-1,24 ± 0,96
BnARRA15a	0 ± 0,66	1,30 ± 0,62	1,73 ± 0,37	0,46 ± 0,41	-1,71 ± 1,38	-1,50 ± 0,40	-1,50 ± 0,33
BnARRA15b	0 ± 0,30	-0,71 ± 0,38	0,64 ± 0,02	1,30 ± 0,10	-1,90 ± 1,00	-2,00 ± 0,43	-1,10 ± 0,10
BnARRA16	0 ± 0,63	0,17 ± 0,63	1,10 ± 0,02	1,05 ± 0,27	-1,75 ± 2,05	-0,05 ± 0,78	0,12 ± 0,61
BnARRA17a	0 ± 1,17	-1,69 ± 1,14	-0,38 ± 0,09	0,75 ± 0,41	-2,54 ± 0,24	-0,42 ± 0,55	-0,96 ± 1,24
Brassica napus (C subgenome)
BnCRRA3	0 ± 0,08	-0,26 ± 0,12	2,06 ± 0,03	0,74 ± 0,13	1,46 ± 0,27	2,15 ± 0,18	0,97 ± 0,01
BnCRRA4a	0 ± 0,06	1,41 ± 0,17	-0,09 ± 0,02	1,40 ± 0,02	1,10 ± 0,20	-0,11 ± 0,07	-0,35 ± 0,02
BnCRRA4b	0 ± 0,06	2,16 ± 0,31	0,98 ± 0,05	0,81 ± 0,05	0,46 ± 0,06	-0,16 ± 0,28	-0,22 ± 0,09
BnCRRA4c	0 ± 0,01	1,79 ± 0,18	1,16 ± 0,10	0,04 ± 0,06	0,21 ± 0,00	0,43 ± 0,18	-0,02 ± 0,02
BnCRRA5	0 ± 0,21	3,23 ± 0,11	2,26 ± 0,04	-1,20 ± 0,29	0,37 ± 0,60	0,74 ± 0,36	1,07 ± 0,18
BnCRRA6	0 ± 0,22	4,33 ± 0,35	2,83 ± 0,29	0,57 ± 0,40	1,34 ± 0,25	0,48 ± 0,47	-1,23 ± 0,89
BnCRRA7a	0 ± 0,11	4,21 ± 0,23	3,02 ± 0,03	1,01 ± 0,05	1,50 ± 0,30	0,37 ± 0,33	0,01 ± 0,04
BnCRRA7b	0 ± 0,26	4,01 ± 0,08	3,20 ± 0,13	0,61 ± 0,04	1,60 ± 0,03	0,19 ± 0,09	-0,28 ± 0,02
BnCRRA8a	0 ± 0,10	0,50 ± 0,22	0,75 ± 0,30	-0,77 ± 0,03	2,67 ± 0,22	2,87 ± 0,04	1,29 ± 0,01
BnCRRA8b	0 ± 0,13	-0,09 ± 0,15	0,29 ± 0,01	-1,02 ± 0,07	0,11 ± 0,19	0,97 ± 0,04	-0,22 ± 0,10
BnCRRA8c	0 ± 0,00	0,50 ± 0,20	1,07 ± 0,03	-0,91 ± 0,06	0,55 ± 0,24	1,18 ± 0,14	0,06 ± 0,02
BnCRRA9a	0 ± 0,02	-0,03 ± 0,03	0,03 ± 0,05	0,04 ± 0,09	-0,88 ± 0,07	-0,05 ± 0,04	-0,09 ± 0,06
BnCRRA9b	0 ± 0,01	-1,26 ± 0,23	-1,84 ± 0,06	-0,87 ± 0,03	-1,31 ± 0,24	-0,99 ± 0,00	-1,08 ± 0,16
BnCRRA15b	0 ± 0,30	0,45 ± 0,06	0,75 ± 0,12	0,98 ± 0,33	-0,79 ± 0,25	-1,78 ± 0,46	-1,05 ± 0,08
BnCRRA15a	0 ± 0,23	1,83 ± 0,22	2,39 ± 0,02	0,67 ± 0,01	0,08 ± 0,28	-1,56 ± 0,10	-1,63 ± 0,21
BnCRRA16	0 ± 0,20	0,38 ± 0,03	0,52 ± 0,04	1,60 ± 0,03	0,91 ± 0,31	0,14 ± 0,06	0,36 ± 0,06
BnCRRA17b	0 ± 0,57	-1,10 ± 0,62	1,45 ± 0,26	2,34 ± 0,33	-1,99 ± 1,19	0,57 ± 0,49	-0,41 ± 1,00

## Sheet: Table S7
Table S7. Environmental stress-related cis-elements identified in the promoter regions of the type-A response regulators in A. thaliana, B. rapa, B. oleracea, and B. napus using PlantCARE databases (Lescot et al., 2002).
	Environmental stress-related elements								Total Number
	ARE	box S	DRE	LTR	MBS	TC-rich repeats	W box	WUN-motif
	cis-acting regulatory element essential for the anaerobic induction	elicitation, wounding and pathogen responsievness	cis-acting element involved in dehydration, low-temp, salt stresses	cis-acting element involved in low-temperature responsiveness	MYB binding site involved in drought-inducibility	cis-acting element involved in defense and stress responsiveness	wounding and pathogen respons	wound-responsive element
Arabidopsis thaliana
ARR3	2		2	2	2		2	1	11
ARR4	5		1	3		1			10
ARR5	6		2	2	1	1	1	2	15
ARR6	9	1	1	2	1	3	1	1	19
ARR7	8		1		2	2	4	1	18
ARR8	11				2	1	1	2	17
ARR9	9			5	6	1	2	1	24
ARR15	9			1		1			11
ARR16	9	1		1	2		3	1	17
ARR17	3				1	3	3	2	12
Brassica rapa
BrRRA3	5		2	2	7	4			20
BrRRA4b	2		1	1	1		1		6
BrRRA5b	3			4	2	2	4	3	18
BrRRA6	4				2	4			10
BrRRA7a	5			1	2		6	1	15
BrRRA7b	2		3	1	2	2	2	2	14
BrRRA8a	6			1	2	1		1	11
BrRRA8b	15	2	4	1	5	1	3	2	33
BrRRA8c	9	1	1		2	3	3		19
BrRRA9a	9			5	2		1		17
BrRRA9b	8			3	6	2			19
BrRRA9c	5			2	3	2	1	3	16
BrRRA15a	6			1	1	2	2		12
BrRRA15b	5		2		3		1	1	12
BrRRA16	4	1	1	1		3	2	2	14
BrRRA17a	4			1	1	1	1	6	14
Brassica oleracea
BoRRA3	4		2	2	2	4			14
BoRRA4a	1		2	1	1	4	3	1	13
BoRRA4b	5		2					1	8
BoRRA5a	6		1	3	3	2		5	20
BoRRA5b	2		2	5	4	2		3	18
BoRRA6	4	1		3		3		1	12
BoRRA7a	7			1			7		15
BoRRA7b	2			3	2	2	4		13
BoRRA8a	4				2		1	2	9
BoRRA8b	7			1	2	2	2		14
BoRRA8c	10	1	1	1	2	2			17
BoRRA9b	5		1	1	5	2			14
BoRRA9c	5			2	3		4		14
BoRRA15a	5		1		1	2		1	10
BoRRA15b	4		2	1	2		1		10
BoRRA16	10		1	2	1	3	3	1	21
BoRRA17b	3			5	3		1	2	14
Brassica napus (A subgenome)
BnARRA3	4		2	2	1	2	1	1	13
BnARRA4b	2		1	3	2		1		9
BnARRA4c	5	1	2		2	1	1	1	13
BnARRA6	8	1			2	3			14
BnARRA7a	5		1	1	1		6		14
BnARRA7b	3		3	1	2	2	2	2	15
BnARRA8a	6			1	2	1			10
BnARRA8b	4			1	2		1	2	10
BnARRA8c	8	1	1		2	3	3		18
BnARRA9a	10			2	6				18
BnARRA9b	6			3	2	1			12
BnARRA9c	6			2	2	2	1	1	14
BnARRA15a	6			2	1	2	2		13
BnARRA15b	4		2		3		2	1	12
BnARRA16	2			1		3	2	2	10
BnARRA17a	2			1		1	3	1	8
Brassica napus (C subgenome)
BnCRRA3	6		2	1	2	3			14
BnCRRA4a	1	1	2	4	4	1	3		16
BnCRRA4b	2		1	1	1	3	3	1	12
BnCRRA4c	7		2	1	2	1	4	1	18
BnCRRA5	5			3	2	1	1	5	17
BnCRRA6	6	1			2	3	1	1	14
BnCRRA7a	4			2			5	1	12
BnCRRA7b	1		2	4		2	3		12
BnCRRA8a	7		2		2	1	2		14
BnCRRA8b	5				2	2	1	2	12
BnCRRA8c	14	1	2		3	2	3	1	26
BnCRRA9a	6	1	1	1	6	2			17
BnCRRA9b	5			2	3		5		15
BnCRRA15b	5		2	1	3		1		12
BnCRRA15a	7	1			1	2	3	2	16
BnCRRA16	10		1	2	1	3	3	1	21
BnCRRA17b	2				2		1	2	7

## Sheet: Table S8
Table S8. Enrichment of stress-responsive transcription factors identified using the DAP-seq data (Bartlett et al., 2017) in the promoter regions of stress-responsive RRAs in A. thaliana.
Transcription factor	bin	p-value	enrichment	stress
AT2G28810	500	0.047619	499999999999900	salt down
AT3G52440	2500	0.0333333	3e+11	cold up
AT5G56840	1500	0.0222222	2e+23	cold down
ATHB25	2500	0.0222222	2e+23	cold down
ATHB23	1000	0.0333333	3e+11	cold up
ATHB34	1000	0.0333333	3e+11	cold up

## Sheet: Table S9
Table S9. Enrichment of stress-responsive transcription factors identified using DAP-seq data (Bartlett et al., 2017) in the promoter regions of stress-responsive BrRRAs, BoRRAs, and BnRRAs.
Transcription factor	p-value			enrichment
	B. rapa	B. oleracea	B. napus	B. rapa	B. oleracea	B. napus
AT2G28810	1	1	1	0	0	0
AT3G52440	1	1	1	0	0	0
AT5G56840	1	1	1	0	0	0
ATHB25	1	1	1	0	0	0
ATHB23	1	1	1	0	0	0
ATHB34	1	1	1	0	0	0
